# Supplementary material for: EGR1 and KLF4 as Diagnostic Markers for Abdominal Aortic Aneurysm and Associated With Immune Infiltration
Source: Front Cardiovasc Med. 2022 Feb 9;9:781207. doi: 10.3389/fcvm.2022.781207 (PMC8863960; doi:10.3389/fcvm.2022.781207)
Supplement: Supplementary file 2 [file Table_2.XLSX]

## Sheet: Table S1
Table S1. Details of baseline information of inhouse cohorts.
Charateristics	AAA	NAA
Age
<=60	11 (27.5)	3 (20.0)
>60	29 (72.5)	12 (80.0)
Sex
Male	30 (75.0)	10 (66.7)
Female	10 (25.0)	5 (33.3)
Surgical procedure
MIS	38 (95.0)
Open surgery
Unavailable	2 (5.0)	15 (100.0)
*MIS: Minimally invasive surgery

## Sheet: Table S2
Table S2. The forward and reverse primers for qRT-PCR.
Genes	Forward (5, - to 3,)	Reverse (5, - to 3,)
GAPDH	TGTGTCCGTGGTGGATCTGA	TTGCTGTTGAAGTCGCAGGAG
EGR1	TCAGTGGCCACCACCTTTG	AAAGGTCGCTGTCATGTCTGAA	Mice cohort
KLF4	AAAGAACAGCCACCCACACT	TGGTAAGGTTTGCCGCCTGT
EGR1	TGACCGCAGAGTCTTTTCCT	GATGAAGCTGGGACTGGTAGC	Inhouse cohort
KLF4	AAGAGTTCCCATCTCAAGCACA	GGGCGAATTTCCATCCACAG

## Sheet: Table S3
Table S3. A list of abbreviations for the article.
Abbreviations
AAA: abdominal aortic aneurysm
PVAT: perivascular adipose tissue
NAA: normal abdominal aorta
WGCNA: weighted gene co-expression network analysis
PPI: protein-protein interactions
LASSO: least absolute shrinkage and selection operator
RF: random forest
SVM-RFE: support vector machine-recursive feature elimination
ROC: receiver operating characteristic
AUC: area under the ROC
C-index: concordance index
ALTO: artery tertiary lymphoid organ
GSEA: gene set enrichment analysis
GEO: gene expression omnibus
MAD: median absolute deviation
TOM: topological overlap matrix
GO: gene ontology
KEGG: kyoto encyclopedia of genes and genomes
FDR: false discovery rate
MCODE: molecular complex detection
QRT-PCR: quantitative real-time PCR
PCA: principal component analysis
NES: normalized enrichment score
VSMCs: vascular smooth muscle cells

## Sheet: Table S4
Table S4: Number of genes contained in the merged module.
Modules	numbers	Modules	numbers	Modules	numbers
Black	221	Blue	1333	Cyan	81
Greem	724	Greenyellow	1682	Grey	1
Grey60	75	Lightgreen	70	Lightyellow	59
Magenta	198	Purple	159	Tan	397
